# Supplementary material for: Induction of Ferroptosis by Ophiopogonin-B Through Regulating the Gene Signature AURKA in NSCLC
Source: Front Oncol. 2022 Jun 28;12:833814. doi: 10.3389/fonc.2022.833814 (PMC9299951; doi:10.3389/fonc.2022.833814)
Supplement: Supplementary file 2 [file Table_1.xlsx]

## Sheet: Fig7original data
sampleID	time	Staus	RS	Label
TCGA-44-7660-01	1.62192	0	5.30647	High groups
TCGA-78-8662-01	9.20822	1	5.02118	High groups
TCGA-75-7027-01	8.38082	0	5.73241	High groups
TCGA-97-A4M6-01	1.55616	0	3.73619	Low groups
TCGA-MP-A4SV-01	7.17808	1	5.44205	High groups
TCGA-38-4627-01	3.14247	1	3.34476	Low groups
TCGA-93-A4JO-01	0.090411	1	4.13283	Low groups
TCGA-05-4426-01	2.16712	0	3.59793	Low groups
TCGA-97-7937-01	1.54521	0	5.07035	High groups
TCGA-75-6206-01	7.09589	0	2.70876	Low groups
TCGA-62-A472-01	2.49315	0	4.79644	High groups
TCGA-49-6743-01	4.4411	0	5.59492	High groups
TCGA-50-6597-01	3.47397	1	3.24654	Low groups
TCGA-55-A490-01	0.271233	1	5.32232	High groups
TCGA-99-8032-01	0.120548	0	5.05642	High groups
TCGA-55-8299-01	1.28493	1	4.61998	High groups
TCGA-64-1676-01	4.73425	0	4.48428	Low groups
TCGA-86-8279-01	2.6	0	4.64435	High groups
TCGA-97-A4M5-01	1.73699	0	3.78479	Low groups
TCGA-78-7536-01	0.668493	1	6.51816	High groups
TCGA-55-8208-01	1.84658	0	4.28084	Low groups
TCGA-95-7562-01	0.238356	1	5.65143	High groups
TCGA-MP-A4TK-01	1.59452	1	4.85778	High groups
TCGA-49-6761-01	0.969863	0	5.24029	High groups
TCGA-50-6593-01	0.920548	1	4.5964	Low groups
TCGA-55-7728-01	1.92877	0	3.27378	Low groups
TCGA-86-8055-01	0.339726	1	4.47822	Low groups
TCGA-73-4668-01	1.27945	0	4.87466	High groups
TCGA-55-8090-01	1.63836	1	4.0727	Low groups
TCGA-38-7271-01	2.19178	1	3.20076	Low groups
TCGA-55-8514-01	1.42466	0	2.83252	Low groups
TCGA-50-5932-01	3.38356	1	4.32198	Low groups
TCGA-95-A4VN-01	1.51507	0	5.38328	High groups
TCGA-86-7954-01	1.65753	0	4.95545	High groups
TCGA-91-A4BC-01	0.120548	0	5.08409	High groups
TCGA-MP-A4TJ-01	0.928767	1	4.67332	High groups
TCGA-44-6146-01	1.99452	0	3.00764	Low groups
TCGA-62-A470-01	3.27123	1	5.16517	High groups
TCGA-73-4677-01	0.10411	1	2.9355	Low groups
TCGA-55-7911-01	1.47123	0	5.02161	High groups
TCGA-50-8460-01	2.27123	0	3.49799	Low groups
TCGA-55-6981-01	3.77808	1	4.84534	High groups
TCGA-44-8120-01	0.712329	0	4.06653	Low groups
TCGA-55-8614-01	1.46849	0	4.3139	Low groups
TCGA-64-1677-01	1.72055	1	5.15499	High groups
TCGA-97-8552-01	1.71507	0	3.40138	Low groups
TCGA-69-8253-01	1.16712	0	3.94841	Low groups
TCGA-86-8668-01	1.1589	0	3.03919	Low groups
TCGA-86-8074-01	0.0657534	0	5.20628	High groups
TCGA-69-7765-01	0.452055	0	4.10744	Low groups
TCGA-55-8092-01	0.421918	1	4.64239	High groups
TCGA-NJ-A4YQ-01	3.92329	0	4.74689	High groups
TCGA-55-6983-01	7.73425	0	3.20444	Low groups
TCGA-62-8394-01	0.380822	1	5.47486	High groups
TCGA-44-2661-01	3.17534	0	3.2516	Low groups
TCGA-44-7659-01	1.89315	0	3.54811	Low groups
TCGA-55-6712-01	0.468493	1	4.62448	High groups
TCGA-05-4403-01	1.58356	0	3.24867	Low groups
TCGA-97-7553-01	5.12329	0	4.6051	Low groups
TCGA-78-8655-01	6.46575	0	3.54943	Low groups
TCGA-55-7724-01	1.93151	0	4.83056	High groups
TCGA-73-4659-01	1.94795	1	5.08436	High groups
TCGA-50-6673-01	0.060274	1	4.63455	High groups
TCGA-78-7542-01	0.879452	1	6.15558	High groups
TCGA-38-4625-01	8.14521	0	6.51367	High groups
TCGA-55-7570-01	2.25753	0	6.53084	High groups
TCGA-69-7979-01	1.11781	0	5.04928	High groups
TCGA-55-A4DF-01	1.68219	1	6.34048	High groups
TCGA-67-3773-01	1.16986	0	2.22197	Low groups
TCGA-55-7573-01	1.33425	0	2.85532	Low groups
TCGA-50-5068-01	4.10685	1	3.53578	Low groups
TCGA-49-AARN-01	3.10959	1	4.4363	Low groups
TCGA-78-7150-01	1.82466	1	6.74539	High groups
TCGA-MP-A4TA-01	2.60274	1	6.01166	High groups
TCGA-55-7907-01	0.939726	1	4.83474	High groups
TCGA-55-5899-01	2.54795	0	6.5577	High groups
TCGA-55-7574-01	2.72603	1	4.02854	Low groups
TCGA-86-8073-01	2.0274	0	4.61656	High groups
TCGA-L9-A7SV-01	1.54795	0	5.13	High groups
TCGA-93-A4JP-01	1.58356	0	4.61425	High groups
TCGA-78-7163-01	19.8575	0	3.21189	Low groups
TCGA-64-1678-01	3.25753	0	5.6888	High groups
TCGA-NJ-A55R-01	1.65205	0	6.16356	High groups
TCGA-97-A4M7-01	1.72329	0	3.39156	Low groups
TCGA-38-A44F-01	0.364384	0	2.79468	Low groups
TCGA-62-8399-01	7.3863	0	4.78386	High groups
TCGA-49-4514-01	4.65753	0	6.06726	High groups
TCGA-44-6775-01	1.93151	0	4.36929	Low groups
TCGA-44-5643-01	2.77534	0	5.84624	High groups
TCGA-44-6147-01	2.31507	0	3.40109	Low groups
TCGA-J2-A4AE-01	2.95616	0	3.62363	Low groups
TCGA-44-2657-01	3.70137	0	3.75782	Low groups
TCGA-78-7158-01	0.490411	1	3.64737	Low groups
TCGA-93-7347-01	1.87123	0	2.9584	Low groups
TCGA-38-4630-01	2.93973	1	6.03243	High groups
TCGA-86-7953-01	2.73151	0	5.07612	High groups
TCGA-50-5072-01	0.684932	1	6.53318	High groups
TCGA-62-A46S-01	4.52877	1	5.93515	High groups
TCGA-53-A4EZ-01	2.93425	0	6.62183	High groups
TCGA-69-7973-01	0.630137	0	6.24273	High groups
TCGA-55-8204-01	1.41096	0	4.34876	Low groups
TCGA-35-5375-01	0.723288	0	5.03719	High groups
TCGA-78-7539-01	2.16712	0	3.40243	Low groups
TCGA-95-A4VK-01	1.78356	0	4.31796	Low groups
TCGA-50-5055-01	5.0137	1	3.43545	Low groups
TCGA-44-7667-01	3.00548	0	6.41469	High groups
TCGA-MP-A4TI-01	1.17534	1	5.1751	High groups
TCGA-55-6979-01	0.649315	1	5.06162	High groups
TCGA-55-7284-01	0.665753	1	3.36023	Low groups
TCGA-44-2656-01	3.91507	0	4.33212	Low groups
TCGA-44-6778-01	5.10685	0	4.98147	High groups
TCGA-35-4123-01	0.49863	0	5.3756	High groups
TCGA-44-6776-01	7.16712	0	2.55166	Low groups
TCGA-73-4676-01	0.769863	1	5.4218	High groups
TCGA-86-8673-01	2.36164	0	4.64405	High groups
TCGA-62-8395-01	3.33151	0	6.1089	High groups
TCGA-44-A4SS-01	1.13699	0	4.52545	Low groups
TCGA-86-8358-01	1.78904	0	6.66356	High groups
TCGA-55-6968-01	3.54247	1	6.39159	High groups
TCGA-99-AA5R-01	1.80274	0	2.97944	Low groups
TCGA-55-8085-01	2.47671	0	5.17914	High groups
TCGA-44-8117-01	1.05479	0	5.10835	High groups
TCGA-55-8506-01	0.030137	0	5.14277	High groups
TCGA-NJ-A7XG-01	1.69041	0	2.09321	Low groups
TCGA-05-4384-01	1.16712	0	3.33392	Low groups
TCGA-64-1679-01	6.81644	0	4.63561	High groups
TCGA-73-4666-01	2.19178	0	6.2577	High groups
TCGA-55-8616-01	0.131507	0	3.85889	Low groups
TCGA-38-6178-01	1.2274	0	3.82479	Low groups
TCGA-93-7348-01	1.45479	0	3.14487	Low groups
TCGA-55-1594-01	3.2274	0	6.58711	High groups
TCGA-73-4658-01	4.38356	1	4.13205	Low groups
TCGA-55-8505-01	1.20548	0	5.52562	High groups
TCGA-MP-A4T4-01	7.16986	1	4.78243	High groups
TCGA-49-4506-01	2.73699	1	5.55011	High groups
TCGA-97-8172-01	1.49315	0	3.1055	Low groups
TCGA-O1-A52J-01	4.92603	1	4.25472	Low groups
TCGA-78-7537-01	4.44384	1	3.591	Low groups
TCGA-73-4662-01	6.89041	0	4.39383	Low groups
TCGA-62-8398-01	1.21644	1	5.43852	High groups
TCGA-49-AAQV-01	1.85479	1	4.74579	High groups
TCGA-55-8621-01	1.41096	0	3.54806	Low groups
TCGA-53-7626-01	2.54521	1	3.81479	Low groups
TCGA-44-7669-01	1.5726	1	6.47245	High groups
TCGA-93-8067-01	0.509589	0	6.09954	High groups
TCGA-97-A4M2-01	1.70959	0	2.8047	Low groups
TCGA-05-4425-01	1.83288	0	4.45143	Low groups
TCGA-69-7763-01	1.89041	0	3.88145	Low groups
TCGA-86-8056-01	0.380822	0	4.38664	Low groups
TCGA-44-2662-01	3.50685	0	5.36116	High groups
TCGA-50-5931-01	1.18904	1	5.5976	High groups
TCGA-55-8512-01	1.66301	1	2.44351	Low groups
TCGA-75-7025-01	9.05479	0	2.68531	Low groups
TCGA-50-5930-01	0.772603	1	3.83805	Low groups
TCGA-75-6214-01	3.05479	1	5.60578	High groups
TCGA-L9-A743-01	1.81918	0	4.57368	Low groups
TCGA-50-5939-01	1.26027	1	5.00345	High groups
TCGA-78-7161-01	0.79726	1	4.2394	Low groups
TCGA-44-5645-01	2.33425	0	2.62606	Low groups
TCGA-44-3398-01	3.1863	0	3.47128	Low groups
TCGA-97-8547-01	1.8	0	3.89526	Low groups
TCGA-91-6847-01	2.30685	0	6.05613	High groups
TCGA-55-8511-01	1.51233	0	4.50963	Low groups
TCGA-50-5944-01	4.79452	0	4.90682	High groups
TCGA-55-1592-01	1.92055	1	4.40259	Low groups
TCGA-50-8457-01	3.08219	0	2.18806	Low groups
TCGA-78-7159-01	5.40822	0	4.92552	High groups
TCGA-67-6215-01	0.476712	0	4.25253	Low groups
TCGA-MP-A4T9-01	3.46575	1	4.41197	Low groups
TCGA-97-7938-01	0.0493151	1	3.63267	Low groups
TCGA-05-5425-01	2.41644	0	6.02431	High groups
TCGA-55-7913-01	1.53699	1	6.15167	High groups
TCGA-05-4417-01	1.24658	0	3.89698	Low groups
TCGA-05-4434-01	1.25205	1	5.22007	High groups
TCGA-55-8096-01	1.96986	1	3.61604	Low groups
TCGA-49-6767-01	1.85479	0	6.42395	High groups
TCGA-44-2666-01	0.265753	1	3.07524	Low groups
TCGA-MP-A4T6-01	4.90411	1	3.33112	Low groups
TCGA-MP-A4TE-01	2.45479	1	5.32922	High groups
TCGA-99-7458-01	2.04658	0	3.15741	Low groups
TCGA-91-6840-01	1.01918	0	4.60336	Low groups
TCGA-55-6986-01	8.93425	0	3.50555	Low groups
TCGA-05-4395-01	0	1	4.80613	High groups
TCGA-44-7672-01	1.96986	0	4.83293	High groups
TCGA-97-8175-01	1.50959	0	4.61392	Low groups
TCGA-55-8087-01	1.26575	0	2.63875	Low groups
TCGA-78-7160-01	1.90959	1	4.32455	Low groups
TCGA-L4-A4E5-01	1.58356	0	6.52561	High groups
TCGA-97-A4LX-01	1.68219	0	4.28018	Low groups
TCGA-86-8359-01	1.21644	1	5.14444	High groups
TCGA-44-6145-01	1.63014	0	4.54897	Low groups
TCGA-78-7155-01	3.20822	1	7.29657	High groups
TCGA-55-7816-01	1.28219	1	3.17077	Low groups
TCGA-99-8025-01	2.90411	0	3.84338	Low groups
TCGA-44-A47G-01	0.961644	0	3.41673	Low groups
TCGA-55-8615-01	1.22192	0	4.04004	Low groups
TCGA-73-7499-01	4.19452	1	5.43109	High groups
TCGA-86-7711-01	2.86575	1	4.58762	Low groups
TCGA-86-8075-01	1.90137	1	4.55569	Low groups
TCGA-86-7955-01	2.93699	0	6.13691	High groups
TCGA-05-4415-01	0.249315	1	6.75066	High groups
TCGA-91-6830-01	0.164384	0	4.47724	Low groups
TCGA-49-6745-01	1.43014	0	5.29502	High groups
TCGA-86-A4P7-01	1.13699	0	4.61056	Low groups
TCGA-44-4112-01	2.2137	1	4.27655	Low groups
TCGA-55-6975-01	0.323288	1	6.21934	High groups
TCGA-95-7039-01	3.48493	0	4.76609	High groups
TCGA-05-4432-01	2.08493	0	5.184	High groups
TCGA-49-4487-01	2.34247	1	6.0639	High groups
TCGA-55-7727-01	0.326027	0	5.50848	High groups
TCGA-73-A9RS-01	0.931507	1	6.54364	High groups
TCGA-44-5644-01	2.36438	0	5.82108	High groups
TCGA-55-7914-01	0.512329	1	4.20398	Low groups
TCGA-62-A46R-01	4.72603	1	4.9657	High groups
TCGA-49-AARQ-01	18.4438	0	5.81951	High groups
TCGA-53-7813-01	1.16164	0	5.14584	High groups
TCGA-44-3918-01	2.83836	0	4.59339	Low groups
TCGA-64-1681-01	3.19726	1	4.17494	Low groups
TCGA-05-4410-01	0	0	3.85427	Low groups
TCGA-55-8620-01	1.0274	1	6.12004	High groups
TCGA-64-5774-01	7.33151	0	5.99566	High groups
TCGA-97-A4M1-01	1.64658	0	3.68689	Low groups
TCGA-83-5908-01	2.25753	0	6.63367	High groups
TCGA-97-8179-01	1.19178	0	4.7799	High groups
TCGA-64-1680-01	3.08493	0	3.05437	Low groups
TCGA-73-4670-01	0.358904	0	5.83236	High groups
TCGA-44-3396-01	3.09589	0	4.35113	Low groups
TCGA-80-5611-01	7.10959	0	5.81179	High groups
TCGA-53-7624-01	2.85753	1	6.36474	High groups
TCGA-91-6835-01	0.216438	0	5.26138	High groups
TCGA-L9-A50W-01	1.21096	1	3.03564	Low groups
TCGA-86-7713-01	3.16986	0	6.04042	High groups
TCGA-50-5044-01	1.70959	1	5.15884	High groups
TCGA-50-6595-01	0.517808	1	6.25932	High groups
TCGA-55-7903-01	1.55342	0	5.42889	High groups
TCGA-55-8508-01	1.69041	0	3.88099	Low groups
TCGA-67-3771-01	1.67123	0	5.27305	High groups
TCGA-55-A4DG-01	1.66575	0	3.46487	Low groups
TCGA-91-7771-01	1.34795	0	4.95661	High groups
TCGA-91-6849-01	0.0958904	0	2.72733	Low groups
TCGA-64-5781-01	4.27123	0	5.12395	High groups
TCGA-97-7552-01	5.29315	0	3.13798	Low groups
TCGA-80-5608-01	7.7589	0	4.96615	High groups
TCGA-91-6829-01	3.44658	1	5.35894	High groups
TCGA-49-AARE-01	3.36712	1	4.30363	Low groups
TCGA-97-7941-01	1.32603	0	2.97633	Low groups
TCGA-86-7714-01	1.71233	1	3.68643	Low groups
TCGA-62-8402-01	4.10411	1	5.67393	High groups
TCGA-78-7162-01	8.68219	1	3.14679	Low groups
TCGA-49-AAR0-01	13.0548	0	4.80926	High groups
TCGA-35-4122-01	0.616438	0	4.97235	High groups
TCGA-55-7726-01	1.7863	0	6.43128	High groups
TCGA-62-A46Y-01	1.13425	1	4.07878	Low groups
TCGA-55-6980-01	5.77808	0	2.90394	Low groups
TCGA-05-4430-01	2.08493	0	4.23147	Low groups
TCGA-67-3772-01	1.56986	0	2.88346	Low groups
TCGA-MP-A4SY-01	4.11233	1	4.67032	High groups
TCGA-78-7148-01	1.71507	1	4.55085	Low groups
TCGA-35-3615-01	0.0383562	0	2.50207	Low groups
TCGA-55-A493-01	0.0767123	0	6.49177	High groups
TCGA-49-6744-01	4.61096	0	3.7605	Low groups
TCGA-49-4494-01	2.96164	1	4.42645	Low groups
TCGA-78-7143-01	13.5918	1	4.76138	High groups
TCGA-55-8513-01	2.16712	0	2.93908	Low groups
TCGA-MP-A4TC-01	0.20274	1	4.98219	High groups
TCGA-05-4420-01	2.49863	0	6.15495	High groups
TCGA-97-8174-01	0.449315	1	2.29996	Low groups
TCGA-44-6777-01	2.70411	1	3.26033	Low groups
TCGA-62-A46P-01	1.6274	1	4.14362	Low groups
TCGA-55-8089-01	1.92329	1	5.55432	High groups
TCGA-MN-A4N5-01	0.230137	0	5.48862	High groups
TCGA-49-AAR9-01	0.712329	1	6.02594	High groups
TCGA-86-8671-01	2.29863	0	3.81231	Low groups
TCGA-49-4507-01	0.734247	1	4.65918	High groups
TCGA-62-A46V-01	6.02466	0	4.46025	Low groups
TCGA-05-4389-01	3.75068	0	5.04255	High groups
TCGA-50-6592-01	2.12877	1	6.11973	High groups
TCGA-91-6831-01	0.849315	0	5.73973	High groups
TCGA-55-6987-01	5.85479	0	4.31356	Low groups
TCGA-49-4510-01	2.45479	1	2.81687	Low groups
TCGA-86-8672-01	0.0520548	1	5.00277	High groups
TCGA-44-2668-01	2.08493	1	5.44527	High groups
TCGA-93-A4JQ-01	1.4411	0	4.74337	High groups
TCGA-97-8177-01	1.36712	0	3.60593	Low groups
TCGA-05-4396-01	0.830137	1	3.87957	Low groups
TCGA-55-6978-01	0.482192	1	5.86939	High groups
TCGA-69-8453-01	2.2274	0	3.72764	Low groups
TCGA-50-7109-01	0.843836	1	6.00305	High groups
TCGA-49-4501-01	3.89315	1	4.05761	Low groups
TCGA-50-5049-01	8.47671	0	4.88438	High groups
TCGA-78-8660-01	0.879452	1	5.99807	High groups
TCGA-91-6828-01	0.884932	0	5.86283	High groups
TCGA-50-6590-01	3.52877	1	6.21135	High groups
TCGA-97-8176-01	1.28219	1	5.38195	High groups
TCGA-50-5935-01	1.78904	1	4.35826	Low groups
TCGA-55-7281-01	2.38904	0	3.51021	Low groups
TCGA-49-4488-01	2.38082	1	4.58862	Low groups
TCGA-NJ-A55A-01	0.0410959	0	3.01485	Low groups
TCGA-95-8494-01	0.230137	0	5.89548	High groups
TCGA-64-5775-01	0.169863	1	5.35456	High groups
TCGA-97-7547-01	5.38356	0	1.99211	Low groups
TCGA-44-2655-01	3.6274	0	3.17586	Low groups
TCGA-75-6212-01	4.15342	1	3.42815	Low groups
TCGA-05-4390-01	3.08493	0	5.22329	High groups
TCGA-86-8674-01	2.20822	0	3.98213	Low groups
TCGA-49-6742-01	1.33699	1	6.51717	High groups
TCGA-44-A47B-01	0.786301	0	4.70283	High groups
TCGA-MP-A4SW-01	4.87123	1	3.42846	Low groups
TCGA-64-5815-01	2.3726	0	4.15459	Low groups
TCGA-MP-A4T8-01	0.441096	1	5.21341	High groups
TCGA-NJ-A4YI-01	0.0109589	1	3.28437	Low groups
TCGA-L4-A4E6-01	1.19178	0	3.10879	Low groups
TCGA-49-AAR4-01	2.40822	1	4.56375	Low groups
TCGA-97-A4M3-01	1.47945	0	3.84547	Low groups
TCGA-05-4397-01	2.00274	1	7.86796	High groups
TCGA-55-6984-01	2.08219	1	4.17278	Low groups
TCGA-05-4427-01	2.16712	0	5.13961	High groups
TCGA-86-8281-01	0	0	3.45327	Low groups
TCGA-44-A4SU-01	1.12055	1	3.58254	Low groups
TCGA-75-5147-01	3.65205	0	4.75859	High groups
TCGA-97-7546-01	3.52055	0	4.4567	Low groups
TCGA-86-8585-01	0.967123	0	5.61185	High groups
TCGA-55-8301-01	1.46301	0	4.59385	Low groups
TCGA-86-6562-01	1.03014	1	4.8358	High groups
TCGA-J2-A4AD-01	1.50685	1	4.76523	High groups
TCGA-50-5946-01	4.43014	0	6.21578	High groups
TCGA-55-8510-01	1.47671	0	4.74036	High groups
TCGA-99-8033-01	1.79726	1	5.90829	High groups
TCGA-69-7978-01	0.367123	0	5.27539	High groups
TCGA-86-8054-01	3.14521	0	6.56728	High groups
TCGA-55-8302-01	1.30959	0	5.24433	High groups
TCGA-05-4405-01	1.67123	0	2.90462	Low groups
TCGA-78-7147-01	1.60548	1	4.53754	Low groups
TCGA-MP-A4TD-01	0.841096	1	4.58052	Low groups
TCGA-55-6971-01	3.83562	0	4.24136	Low groups
TCGA-50-6591-01	0.326027	1	7.62773	High groups
TCGA-95-7944-01	1.03288	0	5.74955	High groups
TCGA-NJ-A4YF-01	5.92055	0	7.34507	High groups
TCGA-55-A48Z-01	1.78356	0	4.81096	High groups
TCGA-05-5428-01	1.83562	0	4.83234	High groups
TCGA-69-8255-01	0.353425	0	8.69499	High groups
TCGA-75-5125-01	5.55342	1	6.07499	High groups
TCGA-55-8097-01	1.30411	0	3.75964	Low groups
TCGA-86-A4D0-01	0.317808	1	6.39852	High groups
TCGA-L9-A444-01	0.841096	0	4.0352	Low groups
TCGA-MP-A4T7-01	0.457534	1	5.62153	High groups
TCGA-91-A4BD-01	1.65205	0	2.55256	Low groups
TCGA-05-4250-01	0.331507	1	6.87437	High groups
TCGA-55-7994-01	1.65205	0	5.73876	High groups
TCGA-99-8028-01	3.06301	0	3.59292	Low groups
TCGA-97-8171-01	1.55616	0	4.67147	High groups
TCGA-67-6216-01	0.386301	0	2.633	Low groups
TCGA-91-6848-01	0.613699	0	5.54672	High groups
TCGA-44-2665-01	3.56438	0	3.38988	Low groups
TCGA-86-7701-01	2.59452	0	5.13626	High groups
TCGA-78-7156-01	2.67397	1	2.56477	Low groups
TCGA-05-5420-01	1.25205	0	5.04486	High groups
TCGA-55-6642-01	6.70959	0	3.9575	Low groups
TCGA-78-7149-01	10.7945	0	3.19421	Low groups
TCGA-05-4418-01	0.750685	1	5.42302	High groups
TCGA-05-4422-01	1	0	6.22489	High groups
TCGA-78-7146-01	0.473973	1	5.68695	High groups
TCGA-86-A4P8-01	2.20548	0	2.33356	Low groups
TCGA-67-6217-01	1.15616	0	2.53996	Low groups
TCGA-78-8640-01	19.3479	0	5.262	High groups
TCGA-44-7670-01	2.41644	0	6.97522	High groups
TCGA-49-AARO-01	10.2986	0	4.34388	Low groups
TCGA-50-5941-01	4.03836	0	5.23583	High groups
TCGA-49-AARR-01	13.6767	0	2.14063	Low groups
TCGA-J2-8192-01	2.02466	0	3.02172	Low groups
TCGA-64-5779-01	2.36712	0	5.1793	High groups
TCGA-62-A46O-01	3.98356	1	6.08988	High groups
TCGA-50-8459-01	3.06575	0	3.24808	Low groups
TCGA-86-A4JF-01	2.01918	1	5.33572	High groups
TCGA-05-4249-01	4.1726	0	3.96086	Low groups
TCGA-J2-A4AG-01	2.70685	0	3.30006	Low groups
TCGA-86-8280-01	1.92055	0	3.97142	Low groups
TCGA-78-7166-01	0.706849	1	4.90215	High groups
TCGA-91-8499-01	0.0986301	0	5.65059	High groups
TCGA-71-6725-01	0.70137	0	4.80111	High groups
TCGA-69-7980-01	1.12603	0	4.24125	Low groups
TCGA-L9-A8F4-01	1.30411	0	4.38431	Low groups
TCGA-05-4433-01	2	0	4.43815	Low groups
TCGA-55-A492-01	1.63288	0	2.50623	Low groups
TCGA-73-4675-01	2.52603	1	2.62063	Low groups
TCGA-50-5936-01	0.70411	1	4.24404	Low groups
TCGA-44-7662-01	0.59726	0	5.90962	High groups
TCGA-78-7154-01	1.62466	1	6.2364	High groups
TCGA-05-4244-01	0	0	4.59035	Low groups
TCGA-73-7498-01	3.25753	0	2.62359	Low groups
TCGA-50-5933-01	6.55616	1	5.61172	High groups
TCGA-55-8507-01	1.14521	0	5.45815	High groups
TCGA-S2-AA1A-01	1.40548	0	2.40897	Low groups
TCGA-95-7948-01	1.30411	0	2.98225	Low groups
TCGA-67-3774-01	1.05479	0	3.83244	Low groups
TCGA-38-4628-01	4.08767	1	4.18858	Low groups
TCGA-50-5051-01	1.30959	1	4.92306	High groups
TCGA-86-6851-01	0.490411	0	4.34422	Low groups
TCGA-44-6148-01	1.92877	0	2.13179	Low groups
TCGA-MN-A4N1-01	2.26575	0	4.96688	High groups
TCGA-05-5429-01	0.753425	1	4.35892	Low groups
TCGA-55-8091-01	1.64384	0	3.46894	Low groups
TCGA-44-3917-01	3.2411	0	4.993	High groups
TCGA-49-4505-01	1.1726	1	2.92879	Low groups
TCGA-62-8397-01	3.53151	0	3.40256	Low groups
TCGA-50-5942-01	5.06027	0	2.34205	Low groups
TCGA-55-8206-01	2.43288	0	4.43427	Low groups
TCGA-55-8094-01	1.48219	0	6.03219	High groups
TCGA-05-4382-01	1.66301	0	4.23985	Low groups
TCGA-05-5423-01	0.413699	0	5.34224	High groups
TCGA-75-5146-01	6.48767	0	2.72149	Low groups
TCGA-78-7167-01	7.34521	1	2.62709	Low groups
TCGA-J2-8194-01	1.98356	0	2.49738	Low groups
TCGA-97-A4M0-01	1.7863	0	3.02703	Low groups
TCGA-38-4632-01	3.71781	1	5.88386	High groups
TCGA-44-7661-01	1.52603	1	5.66317	High groups
TCGA-55-8205-01	1.6411	0	6.02719	High groups
TCGA-05-4424-01	2.50137	0	4.78942	High groups
TCGA-38-4631-01	0.969863	1	6.18352	High groups
TCGA-55-7283-01	1.66849	0	4.01648	Low groups
TCGA-95-7567-01	1.55616	0	5.57531	High groups
TCGA-38-4629-01	2.36712	1	5.66934	High groups
TCGA-91-8497-01	1.18904	1	2.51855	Low groups
TCGA-78-7540-01	3.27945	1	3.69308	Low groups
TCGA-55-A48Y-01	1.72603	0	4.83773	High groups
TCGA-55-7995-01	2.43562	0	5.48707	High groups
TCGA-44-3919-01	2.81096	1	4.58995	Low groups
TCGA-69-7764-01	1.13425	0	5.97377	High groups
TCGA-95-7947-01	1.30685	0	5.81734	High groups
TCGA-MP-A4TH-01	2.03014	0	2.5086	Low groups
TCGA-55-7725-01	1.21096	0	3.52222	Low groups
TCGA-L9-A5IP-01	0.158904	1	4.97302	High groups
TCGA-97-7554-01	2.12329	0	4.10197	Low groups
TCGA-55-8619-01	1.13973	0	3.07506	Low groups
TCGA-55-7227-01	2.60822	1	3.72939	Low groups
TCGA-67-3770-01	1.67123	0	2.17111	Low groups
TCGA-78-7145-01	2.26301	1	5.53882	High groups
TCGA-49-AAR3-01	5.1863	0	5.76608	High groups
TCGA-44-A479-01	1.33151	0	5.30333	High groups
TCGA-4B-A93V-01	0.821918	1	5.5969	High groups
TCGA-78-7633-01	4.1863	1	3.19271	Low groups
TCGA-NJ-A4YP-01	0.136986	0	4.1508	Low groups
TCGA-38-4626-01	10.0658	0	3.58081	Low groups
TCGA-78-7535-01	2.6	1	4.8713	High groups
TCGA-55-6970-01	1.27123	1	5.05664	High groups
TCGA-55-6543-01	1.19178	0	2.76938	Low groups
TCGA-05-4402-01	0.668493	1	4.04954	Low groups
TCGA-55-1596-01	5.65753	0	5.82225	High groups
TCGA-49-4490-01	1.05479	1	2.76036	Low groups
TCGA-62-A471-01	3.4137	0	6.60755	High groups
TCGA-86-A456-01	2.45479	0	3.74113	Low groups
TCGA-49-4512-01	2.47945	1	4.54131	Low groups
TCGA-55-A48X-01	1.88767	0	3.79539	Low groups
TCGA-86-8278-01	2.5863	0	3.3805	Low groups
TCGA-55-6982-01	2.72603	1	4.8069	High groups
TCGA-50-5045-01	5.95616	1	4.1276	Low groups
TCGA-05-4398-01	3.92055	0	4.72627	High groups
TCGA-78-7152-01	3.32877	1	3.71627	Low groups
TCGA-MP-A4TF-01	0.920548	1	5.20911	High groups
TCGA-67-4679-01	1.2274	0	2.77533	Low groups
TCGA-91-6836-01	1.14247	0	6.99762	High groups
TCGA-78-8648-01	3.31233	1	3.78607	Low groups
TCGA-44-A47A-01	1.27671	0	5.57504	High groups
TCGA-55-A57B-01	1.49589	0	3.4531	Low groups
TCGA-55-8207-01	2.67671	0	2.77126	Low groups
TCGA-55-7576-01	1.83562	0	4.99456	High groups
TCGA-NJ-A55O-01	0.0356164	0	5.06653	High groups
TCGA-55-A494-01	1.31781	0	4.42931	Low groups
TCGA-95-7043-01	1.37808	1	4.78663	High groups
TCGA-L9-A443-01	0.528767	1	5.0499	High groups
TCGA-69-7974-01	0.50411	0	5.13	High groups
TCGA-NJ-A4YG-01	6.19452	0	3.19119	Low groups
TCGA-69-7760-01	0.553425	0	5.24095	High groups
TCGA-49-4486-01	6.35068	1	2.32588	Low groups
TCGA-93-A4JN-01	1.96712	0	5.18292	High groups
TCGA-44-7671-01	2.43562	0	3.47972	Low groups
TCGA-44-6774-01	1.80274	0	4.5294	Low groups
TCGA-50-5066-01	3.95068	0	4.944	High groups
TCGA-50-6594-01	1.0137	1	5.64865	High groups
TCGA-44-8119-01	0.780822	0	5.86102	High groups
TCGA-49-AAR2-01	6.09315	0	4.4465	Low groups
TCGA-44-6779-01	1.36986	1	4.43416	Low groups
TCGA-86-8669-01	2.56986	0	6.03703	High groups
TCGA-05-5715-01	0.169863	0	3.91101	Low groups
TCGA-69-A59K-01	1.61918	0	4.1087	Low groups
TCGA-55-A491-01	1.71507	0	3.42529	Low groups
TCGA-71-8520-01	0.575342	1	4.62832	High groups
TCGA-91-8496-01	1.38356	0	3.17344	Low groups
TCGA-69-8254-01	1.12055	0	2.95113	Low groups
TCGA-95-A4VP-01	1.65753	0	4.88767	High groups
TCGA-95-8039-01	2.27397	0	3.88111	Low groups
TCGA-86-8076-01	2.72055	0	2.93439	Low groups
TCGA-44-2659-01	3.74521	0	3.32129	Low groups
TCGA-55-8203-01	1.49863	0	4.56056	Low groups
TCGA-MP-A5C7-01	6.1589	0	4.89976	High groups
TCGA-78-7220-01	2.21096	1	7.16303	High groups
TCGA-78-7153-01	9.9589	0	5.1431	High groups
TCGA-55-7910-01	2.84932	0	6.50141	High groups
TCGA-64-5778-01	3.57534	0	4.55487	Low groups
TCGA-55-7815-01	2.11781	0	4.93568	High groups
TCGA-55-6985-01	3.37808	0	4.78294	High groups
TCGA-69-7761-01	0.509589	0	5.01853	High groups
TCGA-MN-A4N4-01	3.21918	0	4.18824	Low groups
TCGA-55-6972-01	4.47123	1	4.2871	Low groups
